# Supplementary material for: QTL mapping and characterization of black spot disease resistance using two multi-parental diploid rose populations
Source: Hortic Res. 2022 Aug 25;9:uhac183. doi: 10.1093/hr/uhac183 (PMC10101596; doi:10.1093/hr/uhac183)
Supplement: Web_Material_uhac183 [file web_material_uhac183.zip]

Archive with 16 entries (16 files):
- Fig. S1.jpg
- Fig. S10.jpg
- Fig. S11.jpg
- Fig. S12.jpg
- Fig. S13.jpg
- Fig. S14.jpg
- Fig. S15.jpg
- Fig. S16.jpg
- Fig. S2.jpg
- Fig. S3.jpg
- Fig. S4.jpg
- Fig. S5.jpg
- Fig. S6.jpg
- Fig. S7.jpg
- Fig. S8.jpg
- Fig. S9.jpg
